# Supplementary material for: Genome-Wide Identification and Characterization of Toll-like Receptors (TLRs) in Diaphorina citri and Their Expression Patterns Induced by the Endophyte Beauveria bassiana
Source: J Fungi (Basel). 2022 Aug 22;8(8):888. doi: 10.3390/jof8080888 (PMC9409752; doi:10.3390/jof8080888)
Supplement: Supplementary file 1 [file jof-08-00888-s001.zip]

Archive with 1 entries (1 files):
- jof-1865252-supplementary.pdf
